# Supplementary material for: Highly Selective Cyclization and Isomerization of Propargylamines to Access Functionalized Quinolines and 1-Azadienes
Source: Molecules. 2023 Aug 26;28(17):6259. doi: 10.3390/molecules28176259 (PMC10488633; doi:10.3390/molecules28176259)
Supplement: Supplementary file 1 [file molecules-28-06259-s001.zip]

Archive with 1 entries (1 files):
- molecules-2534063-supplementary.pdf
